# Supplementary material for: Proteomic Analysis Revealed the Antagonistic Effect of Decapitation and Strigolactones on the Tillering Control in Rice
Source: Plants (Basel). 2023 Dec 27;13(1):91. doi: 10.3390/plants13010091 (PMC10780617; doi:10.3390/plants13010091)
Supplement: Supplementary file 1 [file plants-13-00091-s001.zip]

Archive with 1 entries (1 files):
- plants-2748512-supplementary.pdf
